# Supplementary material for: Contributions to Chinese fauna of Torrenticolidae Piersig, 1902 (Acari, Hydrachnidia), with the description of three new species
Source: Zookeys. 2020 Aug 5;955:97–111. doi: 10.3897/zookeys.955.52584 (PMC7423780; doi:10.3897/zookeys.955.52584)
Supplement: XML Treatment for Torrenticola pseudosiamis [file zookeys.955.52584-treatment1.xml]

<!DOCTYPE tp:taxon-treatment
  PUBLIC "-//TaxonX//DTD Taxonomic Treatment Publishing DTD v0 20100105//EN" "tax-treatment-NSO.dtd">
<tp:taxon-treatment xmlns:tp="http://www.plazi.org/taxpub"><tp:treatment-meta><kwd-group><label>Taxon classification</label><kwd><named-content xmlns:xlink="http://www.w3.org/1999/xlink" content-type="kingdom">Animalia</named-content></kwd><kwd><named-content xmlns:xlink="http://www.w3.org/1999/xlink" content-type="order">Trombidiformes</named-content></kwd><kwd><named-content xmlns:xlink="http://www.w3.org/1999/xlink" content-type="family">Torrenticolidae</named-content></kwd></kwd-group><mixed-citation publication-type="journal"><person-group><name><surname>Gu</surname><given-names>Xin-Yao</given-names></name><name><surname>Jia</surname><given-names>Lan</given-names></name><name><surname>Jin</surname><given-names>Dao-Chao</given-names></name><name><surname>Guo</surname><given-names>Jian-Jun</given-names></name></person-group><article-title>Contributions to Chinese fauna of <tp:taxon-name><tp:taxon-name-part taxon-name-part-type="family">Torrenticolidae</tp:taxon-name-part></tp:taxon-name> Piersig, 1902 (<tp:taxon-name><tp:taxon-name-part taxon-name-part-type="subclass">Acari</tp:taxon-name-part></tp:taxon-name>, <tp:taxon-name><tp:taxon-name-part taxon-name-part-type="above-genus">Hydrachnidia</tp:taxon-name-part></tp:taxon-name>), with the description of three new species</article-title><source>Zookeys</source><day>05</day><month>8</month><year>2020</year><volume>955</volume><fpage>97</fpage><lpage>111</lpage><pub-id pub-id-type="doi">10.3897/zookeys.955.52584</pub-id></mixed-citation></tp:treatment-meta><tp:nomenclature><tp:taxon-name><object-id xmlns:xlink="http://www.w3.org/1999/xlink" content-type="arpha" xlink:type="simple">E9AF6221-6BC9-539B-B90F-4B7297DF7346</object-id>
                <tp:taxon-name-part taxon-name-part-type="genus" reg="Torrenticola">Torrenticola</tp:taxon-name-part>
                <tp:taxon-name-part taxon-name-part-type="species" reg="pseudosiamis">pseudosiamis</tp:taxon-name-part>
                <object-id xmlns:xlink="http://www.w3.org/1999/xlink" content-type="zoobank" xlink:type="simple">http://zoobank.org/C8F4222B-E74D-4A0E-BE01-80751961123F</object-id>
              </tp:taxon-name><tp:taxon-authority>Gu &amp; Guo</tp:taxon-authority><tp:taxon-status xmlns:xlink="http://www.w3.org/1999/xlink" xlink:type="simple">sp. nov.</tp:taxon-status><xref ref-type="fig" rid="F1">Figures 1</xref><xref ref-type="fig" rid="F2">, 2</xref></tp:nomenclature><tp:treatment-sec sec-type="material" id="SECID0ETJAC"><title>Material examined.</title><p><bold><italic>Holotype</italic></bold>: ♀ (ZJ-TO-20180701), Qingliangfeng National Nature Reserve, Lin’an, Zhejiang Province, P. R. China (<named-content xmlns:xlink="http://www.w3.org/1999/xlink" content-type="dwc:verbatimCoordinates" xlink:type="simple"><named-content content-type="geo-json" specific-use="{&#34;type&#34;:&#34;Point&#34;,&#34;coordinates&#34;:[118.893333,30.112222]}" id="NCID0EBKAC" xlink:type="simple">30°6'44"N, 118°53'36"E</named-content></named-content>, 940 m a.s.l.), collected by Xinyao Gu, 31-VII-2018. <bold><italic>Paratype</italic></bold>: 2 ♀♀ (ZJ-TO-20180702, ZJ-TO-20180703), same data as holotype.</p></tp:treatment-sec><tp:treatment-sec sec-type="diagnosis" id="SECID0EJKAC"><title>Diagnosis.</title><p>Idiosoma elliptical; dorsal plate 4+1; infracapitular bay U-shaped; <italic>E<sub>4</sub></italic> at the same level as the 6<sup>th</sup> pair of acetabula; gnathosoma with a short rostrum, the lateral view of gnathosoma regular triangle-like.</p></tp:treatment-sec><tp:treatment-sec sec-type="description" id="SECID0EVKAC"><title>Description.</title><p><bold>Female (<italic>n</italic> = 3)</bold>: Idiosoma elliptical, L 847 (774–887), W 586 (586–648), L/W ratio 1.4 (1.3–1.4). Dorsal plate 4+1 (Fig. <xref ref-type="fig" rid="F1">1A</xref>), dorsal shield L 755 (682–770), W 530 (530–585), dorsal plate L 694 (620–709), frontal platelets L 158 (152–170), W 83 (69–90), shoulder platelets L 169 (169–196), W 99 (81–99). Infracapitular bay U-shaped, depth 126 (126–150); only the tip of Cx-I exceeding to the anterior margin of idiosoma; Cx-I L 270 (230–273), <abbrev xmlns:xlink="http://www.w3.org/1999/xlink" xlink:title="medial length" id="ABBRID0EELAC" xlink:type="simple">mL</abbrev> 123 (102–123), Cx-II+III <abbrev xmlns:xlink="http://www.w3.org/1999/xlink" xlink:title="medial length" id="ABBRID0EILAC" xlink:type="simple">mL</abbrev> 33 (19–33); <abbrev xmlns:xlink="http://www.w3.org/1999/xlink" xlink:title="genital field" id="ABBRID0EMLAC" xlink:type="simple">Gf</abbrev> pentagonal, L 220 (180–220), W 168 (168–192), L/W ratio 1.3 (1.1–1.3), distance between <abbrev xmlns:xlink="http://www.w3.org/1999/xlink" xlink:title="genital field" id="ABBRID0EQLAC" xlink:type="simple">Gf</abbrev> and <abbrev xmlns:xlink="http://www.w3.org/1999/xlink" xlink:title="anal pore" id="ABBRID0EULAC" xlink:type="simple">Ap</abbrev> 220 (156–220); <italic>E<sub>4</sub></italic> at the same level as the 6<sup>th</sup> pair of acetabula; <abbrev xmlns:xlink="http://www.w3.org/1999/xlink" xlink:title="anal pore" id="ABBRID0E5LAC" xlink:type="simple">Ap</abbrev> away from the line of primary sclerotization, on the same level of <italic>V<sub>1</sub></italic> and anterior to <italic>V<sub>2</sub></italic> (Fig. <xref ref-type="fig" rid="F1">1B</xref>). Gnathosoma (Fig. <xref ref-type="fig" rid="F1">1D</xref>): the lateral view of gnathosoma regular triangle-like; <abbrev xmlns:xlink="http://www.w3.org/1999/xlink" xlink:title="ventral length" id="ABBRID0ESMAC" xlink:type="simple">vL</abbrev> 231 (200–242), <abbrev xmlns:xlink="http://www.w3.org/1999/xlink" xlink:title="dorsal length" id="ABBRID0EWMAC" xlink:type="simple">dL</abbrev> 151 (128–159), chelicera <abbrev xmlns:xlink="http://www.w3.org/1999/xlink" xlink:title="basal segment" id="ABBRID0E1MAC" xlink:type="simple">bs</abbrev> L 214 (202–251), claw L 41 (41–43). P-1 with one dorsal seta; P-2 with one dorsal and one ventral setae at the base of the ventral extension; P-3 with three dorsal setae and one long seta at the base of the ventral extension; P-4 with one dorsal seta in proximal half, two mediodistal setae and two ventral setae at the slight ventral extension (Fig. <xref ref-type="fig" rid="F1">1C</xref>). <abbrev xmlns:xlink="http://www.w3.org/1999/xlink" xlink:title="dorsal length" id="ABBRID0ECNAC" xlink:type="simple">dL</abbrev> of palp segments: P-1, 27 (26–30); P-2, 68 (65–68); P-3, 41 (37–48); P-4, 62 (59–72); P-5, 20 (19–25). Legs (Fig. <xref ref-type="fig" rid="F2">2</xref>): <abbrev xmlns:xlink="http://www.w3.org/1999/xlink" xlink:title="dorsal length" id="ABBRID0EKNAC" xlink:type="simple">dL</abbrev> of leg segments: I-L-1–6: 64 (64–74), 86 (86–87), 84 (82–92), 109 (105–123), 124 (116–124), 125 (115–125); II-L-1–6: 51 (44–51), 92 (89–116), 78 (76–86), 110 (110–132), 129 (129–149), 132 (127–142); III-L-1–6: 73 (54–73), 80 (80–108), 82 (72–86), 123 (105–123), 139 (107–139), 146 (121–146); IV-L-1–6: 126 (115–134), 119 (111–123), 118 (112–133), 169 (157–185), 169 (165–192), 167 (148–174).</p><fig id="F1" position="float" orientation="portrait"><object-id xmlns:xlink="http://www.w3.org/1999/xlink" content-type="doi" xlink:type="simple">10.3897/zookeys.955.52584.figure1</object-id><object-id xmlns:xlink="http://www.w3.org/1999/xlink" content-type="arpha" xlink:type="simple">3A7A1903-B712-50FC-B2C6-E1F89AA84698</object-id><label>Figure 1.</label><caption><p><italic><tp:taxon-name><tp:taxon-name-part taxon-name-part-type="genus" reg="Torrenticola">Torrenticola</tp:taxon-name-part> <tp:taxon-name-part taxon-name-part-type="species" reg="pseudosiamis">pseudosiamis</tp:taxon-name-part></tp:taxon-name></italic> Gu &amp; Guo, sp. nov., female <bold>A</bold> dorsal view <bold>B</bold> ventral view <bold>C</bold> palp, lateral view <bold>D</bold> infracapitulum and chelicera. Scale bars: 100 μm.</p></caption><graphic xmlns:xlink="http://www.w3.org/1999/xlink" xlink:href="zookeys-955-097-g001.jpg" position="float" orientation="portrait" xlink:type="simple" id="oo_439196.jpg"><uri content-type="original_file" xlink:type="simple">https://binary.pensoft.net/fig/439196</uri></graphic></fig><p><bold>Male.</bold> Unknown.</p></tp:treatment-sec><tp:treatment-sec sec-type="habitat" id="SECID0ESOAC"><title>Habitat.</title><p>Streamlet.</p></tp:treatment-sec><tp:treatment-sec sec-type="remarks" id="SECID0EXOAC"><title>Remarks.</title><p>Due to the characteristic shape of gnathosoma and dorsal shield (i.e., gnathosoma with a short rostrum, the lateral view of gnathosoma regular triangle-like), this new species is similar to <italic><tp:taxon-name><tp:taxon-name-part taxon-name-part-type="genus" reg="Torrenticola">Torrenticola</tp:taxon-name-part> <tp:taxon-name-part taxon-name-part-type="species" reg="siamis">siamis</tp:taxon-name-part></tp:taxon-name></italic> Pešić &amp; Smit, 2009 (<xref ref-type="bibr" rid="B10">Pešić and Smit 2009</xref>). However, there are obvious differences between them: (1) only the tip of Cx-I exceeding to the anterior margin of idiosoma in this new species, but the tip of Cx-I and Cx-II exceeding in <italic><tp:taxon-name><tp:taxon-name-part taxon-name-part-type="genus" reg="Torrenticola">T.</tp:taxon-name-part> <tp:taxon-name-part taxon-name-part-type="species" reg="siamis">siamis</tp:taxon-name-part></tp:taxon-name></italic>; (2) <italic>E<sub>4</sub></italic> at the same level as the 6<sup>th</sup> pair of acetabula in the new species, but the 4<sup>th</sup> pair in <italic><tp:taxon-name><tp:taxon-name-part taxon-name-part-type="genus" reg="Torrenticola">T.</tp:taxon-name-part> <tp:taxon-name-part taxon-name-part-type="species" reg="siamis">siamis</tp:taxon-name-part></tp:taxon-name></italic>; (3) <italic>D<sub>2</sub></italic> on the same level with muscle scars in the new species, but <italic>D<sub>2</sub></italic> anterior to muscle scars in <italic><tp:taxon-name><tp:taxon-name-part taxon-name-part-type="genus" reg="Torrenticola">T.</tp:taxon-name-part> <tp:taxon-name-part taxon-name-part-type="species" reg="siamis">siamis</tp:taxon-name-part></tp:taxon-name></italic>.</p><fig id="F2" position="float" orientation="portrait"><object-id xmlns:xlink="http://www.w3.org/1999/xlink" content-type="doi" xlink:type="simple">10.3897/zookeys.955.52584.figure2</object-id><object-id xmlns:xlink="http://www.w3.org/1999/xlink" content-type="arpha" xlink:type="simple">6C5A75CB-2005-5A9A-B393-CA1922018DD0</object-id><label>Figure 2.</label><caption><p><italic><tp:taxon-name><tp:taxon-name-part taxon-name-part-type="genus" reg="Torrenticola">Torrenticola</tp:taxon-name-part> <tp:taxon-name-part taxon-name-part-type="species" reg="pseudosiamis">pseudosiamis</tp:taxon-name-part></tp:taxon-name></italic> Gu &amp; Guo, sp. nov., female <bold>A</bold> leg-I <bold>B</bold> leg-II <bold>C</bold> leg-III <bold>D</bold> leg-IV-1–4 <bold>E</bold> leg-IV-5–6. Scale bar: 100 μm.</p></caption><graphic xmlns:xlink="http://www.w3.org/1999/xlink" xlink:href="zookeys-955-097-g002.jpg" position="float" orientation="portrait" xlink:type="simple" id="oo_439197.jpg"><uri content-type="original_file" xlink:type="simple">https://binary.pensoft.net/fig/439197</uri></graphic></fig></tp:treatment-sec><tp:treatment-sec sec-type="etymology" id="SECID0EACAE"><title>Etymology.</title><p>The specific name is from Latin affix: “<italic>pseudo</italic>-”, which means fake or simulated; this new species is named after its similar species, <italic><tp:taxon-name><tp:taxon-name-part taxon-name-part-type="genus" reg="Torrenticola">T.</tp:taxon-name-part> <tp:taxon-name-part taxon-name-part-type="species" reg="siamis">siamis</tp:taxon-name-part></tp:taxon-name></italic>.</p></tp:treatment-sec><tp:treatment-sec sec-type="distribution" id="SECID0ETCAE"><title>Distribution.</title><p>China (Zhejiang).</p></tp:treatment-sec><ref-list><ref id="B10"><mixed-citation xmlns:xlink="http://www.w3.org/1999/xlink" xlink:type="simple"><person-group><name name-style="western"><surname>Pešić</surname><given-names>V</given-names></name><name name-style="western"><surname>Smit</surname><given-names>H</given-names></name></person-group> (<year>2009</year>) <article-title>Water mites of the family <tp:taxon-name><tp:taxon-name-part taxon-name-part-type="family">Torrenticolidae</tp:taxon-name-part></tp:taxon-name> Piersig, 1902 (<tp:taxon-name><tp:taxon-name-part taxon-name-part-type="subclass">Acari</tp:taxon-name-part></tp:taxon-name>: <tp:taxon-name><tp:taxon-name-part taxon-name-part-type="above-genus">Hydrachnidia</tp:taxon-name-part></tp:taxon-name>) from Thailand, Part I. The genera <italic><tp:taxon-name><tp:taxon-name-part taxon-name-part-type="genus">Torrenticola</tp:taxon-name-part></tp:taxon-name></italic> Piersig, 1896, <italic><tp:taxon-name><tp:taxon-name-part taxon-name-part-type="genus">Neoatractides</tp:taxon-name-part></tp:taxon-name></italic> Lundblad, 1941 and <italic><tp:taxon-name><tp:taxon-name-part taxon-name-part-type="genus">Pseudotorrenticola</tp:taxon-name-part></tp:taxon-name></italic> Walter, 1906.</article-title><source>Zootaxa</source><volume>1982</volume>: <fpage>38</fpage>–<lpage>62</lpage>. <ext-link xlink:type="simple" ext-link-type="doi" xlink:href="10.11646/zootaxa.1982.1.2">https://doi.org/10.11646/zootaxa.1982.1.2</ext-link></mixed-citation></ref></ref-list></tp:taxon-treatment>
