# Supplementary material for: Contributions to Chinese fauna of Torrenticolidae Piersig, 1902 (Acari, Hydrachnidia), with the description of three new species
Source: Zookeys. 2020 Aug 5;955:97–111. doi: 10.3897/zookeys.955.52584 (PMC7423780; doi:10.3897/zookeys.955.52584)
Supplement: XML Treatment for Torrenticola anziensis [file zookeys.955.52584-treatment2.xml]

<!DOCTYPE tp:taxon-treatment
  PUBLIC "-//TaxonX//DTD Taxonomic Treatment Publishing DTD v0 20100105//EN" "tax-treatment-NSO.dtd">
<tp:taxon-treatment xmlns:tp="http://www.plazi.org/taxpub"><tp:treatment-meta><kwd-group><label>Taxon classification</label><kwd><named-content xmlns:xlink="http://www.w3.org/1999/xlink" content-type="kingdom">Animalia</named-content></kwd><kwd><named-content xmlns:xlink="http://www.w3.org/1999/xlink" content-type="order">Trombidiformes</named-content></kwd><kwd><named-content xmlns:xlink="http://www.w3.org/1999/xlink" content-type="family">Torrenticolidae</named-content></kwd></kwd-group><mixed-citation publication-type="journal"><person-group><name><surname>Gu</surname><given-names>Xin-Yao</given-names></name><name><surname>Jia</surname><given-names>Lan</given-names></name><name><surname>Jin</surname><given-names>Dao-Chao</given-names></name><name><surname>Guo</surname><given-names>Jian-Jun</given-names></name></person-group><article-title>Contributions to Chinese fauna of <tp:taxon-name><tp:taxon-name-part taxon-name-part-type="family">Torrenticolidae</tp:taxon-name-part></tp:taxon-name> Piersig, 1902 (<tp:taxon-name><tp:taxon-name-part taxon-name-part-type="subclass">Acari</tp:taxon-name-part></tp:taxon-name>, <tp:taxon-name><tp:taxon-name-part taxon-name-part-type="above-genus">Hydrachnidia</tp:taxon-name-part></tp:taxon-name>), with the description of three new species</article-title><source>Zookeys</source><day>05</day><month>8</month><year>2020</year><volume>955</volume><fpage>97</fpage><lpage>111</lpage><pub-id pub-id-type="doi">10.3897/zookeys.955.52584</pub-id></mixed-citation></tp:treatment-meta><tp:nomenclature><tp:taxon-name><object-id xmlns:xlink="http://www.w3.org/1999/xlink" content-type="arpha" xlink:type="simple">A677171E-416A-59C3-AA12-7F56487AF754</object-id>
                <tp:taxon-name-part taxon-name-part-type="genus" reg="Torrenticola">Torrenticola</tp:taxon-name-part>
                <tp:taxon-name-part taxon-name-part-type="species" reg="anziensis">anziensis</tp:taxon-name-part>
                <object-id xmlns:xlink="http://www.w3.org/1999/xlink" content-type="zoobank" xlink:type="simple">http://zoobank.org/2BB83E40-0117-4BD6-8205-AF3A754EBD6B</object-id>
              </tp:taxon-name><tp:taxon-authority>Gu &amp; Guo</tp:taxon-authority><tp:taxon-status xmlns:xlink="http://www.w3.org/1999/xlink" xlink:type="simple">sp. nov.</tp:taxon-status><xref ref-type="fig" rid="F3">Figures 3</xref><xref ref-type="fig" rid="F4">, 4</xref></tp:nomenclature><tp:treatment-sec sec-type="material" id="SECID0EJEAE"><title>Material examined.</title><p><bold><italic>Holotype</italic></bold>: ♀ (SC-TO-20160701), Anzihe, Chongzhou, Sichuan Province, P. R. China (<named-content xmlns:xlink="http://www.w3.org/1999/xlink" content-type="dwc:verbatimCoordinates" xlink:type="simple"><named-content content-type="geo-json" specific-use="{&#34;type&#34;:&#34;Point&#34;,&#34;coordinates&#34;:[103.210000,30.795278]}" id="NCID0EXEAE" xlink:type="simple">30°47'43"N, 103°12'36"E</named-content></named-content>, 1690 m a.s.l.), collected by Zhuhui Ding, 29-VII-2016. <bold><italic>Paratype</italic></bold>: 1 ♀ (SC-TO-20160702), same data as holotype.</p></tp:treatment-sec><tp:treatment-sec sec-type="diagnosis" id="SECID0E6EAE"><title>Diagnosis.</title><p>Dorsal plate 4+1; infracapitular bay U-shaped and wide; genital flaps with six pairs of setae at the margins; <italic>E<sub>4</sub></italic> at the same level as the 3<sup>rd</sup> pair of acetabula; <italic>V<sub>1</sub></italic> fused with the line of primary sclerotization; gnathosoma: rostrum long, dorsal apodemes short and sharp, ventral apodemes slender and sharp, claw short.</p></tp:treatment-sec><tp:treatment-sec sec-type="description" id="SECID0EPFAE"><title>Description.</title><p><bold>Female (<italic>n</italic> = 2)</bold>: Idiosoma elliptical, L 840 (836), W 583 (576), L/W ratio 1.4 (1.5). Dorsal plate 4+1 (Fig. <xref ref-type="fig" rid="F3">3A</xref>), dorsal shield L 680 (668), W 520 (505), dorsal plate L 617 (602), frontal platelets L 162 (158), W 78 (76), shoulder platelets L 220 (218), W 87 (89). Infracapitular bay U-shaped and wide, depth 175 (162); Cx-I L 317 (315), <abbrev xmlns:xlink="http://www.w3.org/1999/xlink" xlink:title="medial length" id="ABBRID0E5FAE" xlink:type="simple">mL</abbrev> 83 (81), Cx-II+III <abbrev xmlns:xlink="http://www.w3.org/1999/xlink" xlink:title="medial length" id="ABBRID0ECGAE" xlink:type="simple">mL</abbrev> 99 (89); <abbrev xmlns:xlink="http://www.w3.org/1999/xlink" xlink:title="genital field" id="ABBRID0EGGAE" xlink:type="simple">Gf</abbrev> L 200 (208), W 140 (144), L/W ratio 1.4 (1.4), genital flaps with six pairs of setae at the margins; distance between <abbrev xmlns:xlink="http://www.w3.org/1999/xlink" xlink:title="genital field" id="ABBRID0EKGAE" xlink:type="simple">Gf</abbrev> and <abbrev xmlns:xlink="http://www.w3.org/1999/xlink" xlink:title="anal pore" id="ABBRID0EOGAE" xlink:type="simple">Ap</abbrev> 123 (134); <italic>E<sub>4</sub></italic> at the same level as the 3<sup>rd</sup> pair of acetabula; <abbrev xmlns:xlink="http://www.w3.org/1999/xlink" xlink:title="anal pore" id="ABBRID0EYGAE" xlink:type="simple">Ap</abbrev> on the same line with <italic>V<sub>2</sub></italic>, <italic>V<sub>1</sub></italic> fused with the line of primary sclerotization, and <italic>V<sub>1</sub></italic> anterior to <italic>V<sub>2</sub></italic> (Fig. <xref ref-type="fig" rid="F3">3B</xref>). Gnathosoma (Fig. <xref ref-type="fig" rid="F3">3D</xref>): rostrum long, dorsal apodemes short and sharp, ventral apodemes slender and sharp, claw short; <abbrev xmlns:xlink="http://www.w3.org/1999/xlink" xlink:title="ventral length" id="ABBRID0EUHAE" xlink:type="simple">vL</abbrev> 355 (336), <abbrev xmlns:xlink="http://www.w3.org/1999/xlink" xlink:title="dorsal length" id="ABBRID0EYHAE" xlink:type="simple">dL</abbrev> 256 (242); chelicera <abbrev xmlns:xlink="http://www.w3.org/1999/xlink" xlink:title="basal segment" id="ABBRID0E3HAE" xlink:type="simple">bs</abbrev> L 378 (369), claw L 63 (58). P-1 with one long dorsal seta; P-2 with three dorsal setae and one ventral seta at the base of the ventral extension; P-3 with two dorsal setae and one long seta at the base of the ventral extension; P-4 with one mediodistal seta and two ventral setae at two ventral extensions (Fig. <xref ref-type="fig" rid="F3">3C</xref>). <abbrev xmlns:xlink="http://www.w3.org/1999/xlink" xlink:title="dorsal length" id="ABBRID0EEIAE" xlink:type="simple">dL</abbrev> of palp segments: P-1, 42 (39); P-2, 113 (109); P-3, 67 (66); P-4, 93 (95); P-5, 18 (16). Legs (Fig. <xref ref-type="fig" rid="F4">4</xref>): <abbrev xmlns:xlink="http://www.w3.org/1999/xlink" xlink:title="dorsal length" id="ABBRID0EMIAE" xlink:type="simple">dL</abbrev> of leg segments: I-L-1–6: 44 (39), 95 (102), 88 (85), 102 (108), 110 (116), 96 (101); II-L-1–6: 43 (45), 98 (102), 93 (94), 121 (118), 136 (129), 149 (139); III-L-1–6: 43 (45), 98 (102), 81 (85), 101 (108), 117 (115), 114 (121); IV-L-1–6: 107 (102), 118 (115), 125 (119), 161 (158), 179 (183), 166 (171).</p><fig id="F3" position="float" orientation="portrait"><object-id xmlns:xlink="http://www.w3.org/1999/xlink" content-type="doi" xlink:type="simple">10.3897/zookeys.955.52584.figure3</object-id><object-id xmlns:xlink="http://www.w3.org/1999/xlink" content-type="arpha" xlink:type="simple">9B421ED0-BFF4-5A65-B24D-2A85851CA15D</object-id><label>Figure 3.</label><caption><p><italic><tp:taxon-name><tp:taxon-name-part taxon-name-part-type="genus" reg="Torrenticola">Torrenticola</tp:taxon-name-part> <tp:taxon-name-part taxon-name-part-type="species" reg="anziensis">anziensis</tp:taxon-name-part></tp:taxon-name></italic> Gu &amp; Guo, sp. nov., female <bold>A</bold> dorsal view <bold>B</bold> ventral view <bold>C</bold> palp, lateral view <bold>D</bold> infracapitulum and chelicera. Scale bars: 100 μm.</p></caption><graphic xmlns:xlink="http://www.w3.org/1999/xlink" xlink:href="zookeys-955-097-g003.jpg" position="float" orientation="portrait" xlink:type="simple" id="oo_439198.jpg"><uri content-type="original_file" xlink:type="simple">https://binary.pensoft.net/fig/439198</uri></graphic></fig><p><bold>Male.</bold> Unknown.</p></tp:treatment-sec><tp:treatment-sec sec-type="habitat" id="SECID0EUJAE"><title>Habitat.</title><p>Streamlet.</p></tp:treatment-sec><tp:treatment-sec sec-type="remarks" id="SECID0EZJAE"><title>Remarks.</title><p>Due to the characteristic shape of gnathosoma and dorsal shield (i.e., gnathosoma with a long rostrum, dorsal and ventral apodemes sharp), this new species is similar to <italic><tp:taxon-name><tp:taxon-name-part taxon-name-part-type="genus" reg="Torrenticola">Torrenticola</tp:taxon-name-part> <tp:taxon-name-part taxon-name-part-type="species" reg="haliki">haliki</tp:taxon-name-part></tp:taxon-name></italic> Pešić &amp; Smit, 2010 (<xref ref-type="bibr" rid="B11">Pešić and Smit 2010</xref>). However, there are obvious differences between them: (1) ventral projection of P-2 nose-shaped in <italic><tp:taxon-name><tp:taxon-name-part taxon-name-part-type="genus" reg="Torrenticola">T.</tp:taxon-name-part> <tp:taxon-name-part taxon-name-part-type="species" reg="haliki">haliki</tp:taxon-name-part></tp:taxon-name></italic>, but normally shaped in this new species; (2) P-4 with one long and three short setae at the base of ventral extensions and one thick mediodistal seta in <italic><tp:taxon-name><tp:taxon-name-part taxon-name-part-type="genus" reg="Torrenticola">T.</tp:taxon-name-part> <tp:taxon-name-part taxon-name-part-type="species" reg="haliki">haliki</tp:taxon-name-part></tp:taxon-name></italic>, but only with two ventral setae and one fine mediodistal seta in this new species; (3) ratio Cx-I <abbrev xmlns:xlink="http://www.w3.org/1999/xlink" xlink:title="medial length" id="ABBRID0EELAE" xlink:type="simple">mL</abbrev>/Cx-II+III <abbrev xmlns:xlink="http://www.w3.org/1999/xlink" xlink:title="medial length" id="ABBRID0EILAE" xlink:type="simple">mL</abbrev> 1.2 (male), 1.7–2.3 (female) in <italic><tp:taxon-name><tp:taxon-name-part taxon-name-part-type="genus" reg="Torrenticola">T.</tp:taxon-name-part> <tp:taxon-name-part taxon-name-part-type="species" reg="haliki">haliki</tp:taxon-name-part></tp:taxon-name></italic>, but 0.8 (female) in this new species.</p><fig id="F4" position="float" orientation="portrait"><object-id xmlns:xlink="http://www.w3.org/1999/xlink" content-type="doi" xlink:type="simple">10.3897/zookeys.955.52584.figure4</object-id><object-id xmlns:xlink="http://www.w3.org/1999/xlink" content-type="arpha" xlink:type="simple">BC4A8F83-CE41-5B5B-9705-EFA609EA2B6F</object-id><label>Figure 4.</label><caption><p><italic><tp:taxon-name><tp:taxon-name-part taxon-name-part-type="genus" reg="Torrenticola">Torrenticola</tp:taxon-name-part> <tp:taxon-name-part taxon-name-part-type="species" reg="anziensis">anziensis</tp:taxon-name-part></tp:taxon-name></italic> Gu &amp; Guo, sp. nov., female <bold>A</bold> leg-I <bold>B</bold> leg-II <bold>C</bold> leg-III <bold>D</bold> leg-IV-1–4 <bold>E</bold> leg-IV-5, 6. Scale bar: 100 μm.</p></caption><graphic xmlns:xlink="http://www.w3.org/1999/xlink" xlink:href="zookeys-955-097-g004.jpg" position="float" orientation="portrait" xlink:type="simple" id="oo_439199.jpg"><uri content-type="original_file" xlink:type="simple">https://binary.pensoft.net/fig/439199</uri></graphic></fig></tp:treatment-sec><tp:treatment-sec sec-type="etymology" id="SECID0EZMAE"><title>Etymology.</title><p>This new species is named after Anzi (Anzi River), where the new species was collected.</p></tp:treatment-sec><tp:treatment-sec sec-type="distribution" id="SECID0E5MAE"><title>Distribution.</title><p>China (Sichuan).</p></tp:treatment-sec><ref-list><ref id="B11"><mixed-citation xmlns:xlink="http://www.w3.org/1999/xlink" xlink:type="simple"><person-group><name name-style="western"><surname>Pešić</surname><given-names>V</given-names></name><name name-style="western"><surname>Smit</surname><given-names>H</given-names></name></person-group> (<year>2010</year>) <article-title>New records of water mites (<tp:taxon-name><tp:taxon-name-part taxon-name-part-type="subclass">Acari</tp:taxon-name-part></tp:taxon-name>: <tp:taxon-name><tp:taxon-name-part taxon-name-part-type="above-genus">Hydrachnidia</tp:taxon-name-part></tp:taxon-name>) from Malaysia, with descriptions of three new species.</article-title><source>Zootaxa</source><volume>2354</volume>(<issue>1</issue>): <fpage>19</fpage>–<lpage>34</lpage>. <ext-link xlink:type="simple" ext-link-type="doi" xlink:href="10.11646/zootaxa.2354.1.2">https://doi.org/10.11646/zootaxa.2354.1.2</ext-link></mixed-citation></ref></ref-list></tp:taxon-treatment>
