# Supplementary material for: Contributions to Chinese fauna of Torrenticolidae Piersig, 1902 (Acari, Hydrachnidia), with the description of three new species
Source: Zookeys. 2020 Aug 5;955:97–111. doi: 10.3897/zookeys.955.52584 (PMC7423780; doi:10.3897/zookeys.955.52584)
Supplement: XML Treatment for Monatractides sichuanensis [file zookeys.955.52584-treatment3.xml]

<!DOCTYPE tp:taxon-treatment
  PUBLIC "-//TaxonX//DTD Taxonomic Treatment Publishing DTD v0 20100105//EN" "tax-treatment-NSO.dtd">
<tp:taxon-treatment xmlns:tp="http://www.plazi.org/taxpub"><tp:treatment-meta><kwd-group><label>Taxon classification</label><kwd><named-content xmlns:xlink="http://www.w3.org/1999/xlink" content-type="kingdom">Animalia</named-content></kwd><kwd><named-content xmlns:xlink="http://www.w3.org/1999/xlink" content-type="order">Trombidiformes</named-content></kwd><kwd><named-content xmlns:xlink="http://www.w3.org/1999/xlink" content-type="family">Torrenticolidae</named-content></kwd></kwd-group><mixed-citation publication-type="journal"><person-group><name><surname>Gu</surname><given-names>Xin-Yao</given-names></name><name><surname>Jia</surname><given-names>Lan</given-names></name><name><surname>Jin</surname><given-names>Dao-Chao</given-names></name><name><surname>Guo</surname><given-names>Jian-Jun</given-names></name></person-group><article-title>Contributions to Chinese fauna of <tp:taxon-name><tp:taxon-name-part taxon-name-part-type="family">Torrenticolidae</tp:taxon-name-part></tp:taxon-name> Piersig, 1902 (<tp:taxon-name><tp:taxon-name-part taxon-name-part-type="subclass">Acari</tp:taxon-name-part></tp:taxon-name>, <tp:taxon-name><tp:taxon-name-part taxon-name-part-type="above-genus">Hydrachnidia</tp:taxon-name-part></tp:taxon-name>), with the description of three new species</article-title><source>Zookeys</source><day>05</day><month>8</month><year>2020</year><volume>955</volume><fpage>97</fpage><lpage>111</lpage><pub-id pub-id-type="doi">10.3897/zookeys.955.52584</pub-id></mixed-citation></tp:treatment-meta><tp:nomenclature><tp:taxon-name><object-id xmlns:xlink="http://www.w3.org/1999/xlink" content-type="arpha" xlink:type="simple">225CB29B-8954-5683-B54A-E43DE50DD47A</object-id>
                <tp:taxon-name-part taxon-name-part-type="genus" reg="Monatractides">Monatractides</tp:taxon-name-part>
                <tp:taxon-name-part taxon-name-part-type="species" reg="sichuanensis">sichuanensis</tp:taxon-name-part>
                <object-id xmlns:xlink="http://www.w3.org/1999/xlink" content-type="zoobank" xlink:type="simple">http://zoobank.org/8EFE370B-7D4D-46B4-9D87-2608AE618101</object-id>
              </tp:taxon-name><tp:taxon-authority>Gu &amp; Guo</tp:taxon-authority><tp:taxon-status xmlns:xlink="http://www.w3.org/1999/xlink" xlink:type="simple">sp. nov.</tp:taxon-status><xref ref-type="fig" rid="F5">Figures 5</xref><xref ref-type="fig" rid="F6">, 6</xref></tp:nomenclature><tp:treatment-sec sec-type="material" id="SECID0EAPAE"><title>Material examined.</title><p><bold><italic>Holotype</italic></bold>: ♀ (SC-TO-20160703), Anzihe National Nature Reserve, Chongzhou, Sichuan Province, P. R. China (<named-content xmlns:xlink="http://www.w3.org/1999/xlink" content-type="dwc:verbatimCoordinates" xlink:type="simple"><named-content content-type="geo-json" specific-use="{&#34;type&#34;:&#34;Point&#34;,&#34;coordinates&#34;:[103.210000,30.795278]}" id="NCID0EOPAE" xlink:type="simple">30°47'43"N, 103°12'36"E</named-content></named-content>, 1690 m a.s.l.), collected by Zhuhui Ding, 29-VII-2016. <bold><italic>Paratype</italic></bold>: 1 ♀ (SC-TO-20160704), same data as holotype.</p></tp:treatment-sec><tp:treatment-sec sec-type="diagnosis" id="SECID0EWPAE"><title>Diagnosis.</title><p>Infracapitular bay U-shaped and wide; the tip of Cx-I with a papillary cuticular extension, <italic>E<sub>4</sub></italic> at the same level as the posterior margins of <abbrev xmlns:xlink="http://www.w3.org/1999/xlink" xlink:title="genital field" id="ABBRID0EAQAE" xlink:type="simple">Gf</abbrev>; <italic>V<sub>1</sub></italic> fused with the line of primary sclerotization; <italic>D<sub>2</sub></italic> on the same level with muscle scars; dorsal and ventral apodemes of gnathosoma slender and sharp; dorsal seta on P-1 long.</p></tp:treatment-sec><tp:treatment-sec sec-type="description" id="SECID0EMQAE"><title>Description.</title><p><bold>Female (<italic>n</italic> = 2)</bold>: Idiosoma elliptical, L 749 (715), W 497 (469), L/W ratio 1.5 (1.5). Dorsal plate 4+1 (Fig. <xref ref-type="fig" rid="F5">5A</xref>), dorsal shield L 628 (586), W 438 (536), dorsal plate L 584 (423), frontal platelets L 118 (120), W 57 (68), shoulder platelets L 174 (157), W 80 (75). Infracapitular bay U-shaped and wide, depth 171 (163); the margins of Cx-II and Cx-III blunt and flat, the tip of Cx-I with a papillary cuticular extension, Cx-I L 292 (266), <abbrev xmlns:xlink="http://www.w3.org/1999/xlink" xlink:title="medial length" id="ABBRID0E2QAE" xlink:type="simple">mL</abbrev> 123 (102), Cx-II+III <abbrev xmlns:xlink="http://www.w3.org/1999/xlink" xlink:title="medial length" id="ABBRID0E6QAE" xlink:type="simple">mL</abbrev> 46 (31); <abbrev xmlns:xlink="http://www.w3.org/1999/xlink" xlink:title="genital field" id="ABBRID0EDRAE" xlink:type="simple">Gf</abbrev> pentagonal, L 156 (159), W 122 (109), L/W ratio 1.3 (1.5), genital flaps with six pairs of setae at the margins; distance between <abbrev xmlns:xlink="http://www.w3.org/1999/xlink" xlink:title="genital field" id="ABBRID0EHRAE" xlink:type="simple">Gf</abbrev> and <abbrev xmlns:xlink="http://www.w3.org/1999/xlink" xlink:title="anal pore" id="ABBRID0ELRAE" xlink:type="simple">Ap</abbrev> 222 (181); <italic>E<sub>4</sub></italic> at the same level as the posterior margins of <abbrev xmlns:xlink="http://www.w3.org/1999/xlink" xlink:title="genital field" id="ABBRID0ETRAE" xlink:type="simple">Gf</abbrev>; <italic>V<sub>1</sub></italic> fused with the line of primary sclerotization, <abbrev xmlns:xlink="http://www.w3.org/1999/xlink" xlink:title="anal pore" id="ABBRID0E2RAE" xlink:type="simple">Ap</abbrev> at the same line with <italic>V<sub>2</sub></italic> (Fig. <xref ref-type="fig" rid="F5">5B</xref>). Gnathosoma (Fig. <xref ref-type="fig" rid="F5">5D</xref>) <abbrev xmlns:xlink="http://www.w3.org/1999/xlink" xlink:title="ventral length" id="ABBRID0ELSAE" xlink:type="simple">vL</abbrev> 182 (177), <abbrev xmlns:xlink="http://www.w3.org/1999/xlink" xlink:title="dorsal length" id="ABBRID0EPSAE" xlink:type="simple">dL</abbrev> 177 (116); dorsal and ventral apodemes slender and sharp; claw short, chelicera <abbrev xmlns:xlink="http://www.w3.org/1999/xlink" xlink:title="basal segment" id="ABBRID0ETSAE" xlink:type="simple">bs</abbrev> L 159 (162), claw L 27 (22). P-1 with one long dorsal seta; P-2 with three dorsal and one ventral setae; P-3 with two long dorsal setae and one short ventral seta; P-4 with one short dorsal seta and two mediodistal setae (Fig. <xref ref-type="fig" rid="F5">5C</xref>). <abbrev xmlns:xlink="http://www.w3.org/1999/xlink" xlink:title="dorsal length" id="ABBRID0E2SAE" xlink:type="simple">dL</abbrev> of palp segments: P-1, 21 (25); P-2, 52 (48); P-3, 34 (32); P-4, 34 (39); P-5, 17 (14). Legs (Fig. <xref ref-type="fig" rid="F6">6</xref>): <abbrev xmlns:xlink="http://www.w3.org/1999/xlink" xlink:title="dorsal length" id="ABBRID0EDTAE" xlink:type="simple">dL</abbrev> of leg segments: I-L-1–6: 57 (46), 70 (71), 59 (62), 67 (80), 58 (72), 79 (83); II-L-1–6: 55 (61), 92 (85), 56 (60), 86 (75), 84 (92), 108 (96); III-L-1–6: 63 (51), 99 (92), 71 (69), 94 (95), 118 (112), 120 (115); IV-L-1–6: 113 (115), 97 (87), 115 (111), 138 (140), 151 (126), 144 (142).</p><fig id="F5" position="float" orientation="portrait"><object-id xmlns:xlink="http://www.w3.org/1999/xlink" content-type="doi" xlink:type="simple">10.3897/zookeys.955.52584.figure5</object-id><object-id xmlns:xlink="http://www.w3.org/1999/xlink" content-type="arpha" xlink:type="simple">1C6D1EAF-5348-5ADB-A9C8-BB2301F9D828</object-id><label>Figure 5.</label><caption><p><italic><tp:taxon-name><tp:taxon-name-part taxon-name-part-type="genus" reg="Monatractides">Monatractides</tp:taxon-name-part> <tp:taxon-name-part taxon-name-part-type="species" reg="sichuanensis">sichuanensis</tp:taxon-name-part></tp:taxon-name></italic> Gu &amp; Guo, sp. nov., female <bold>A</bold> dorsal view <bold>B</bold> ventral view <bold>C</bold> palp, lateral view <bold>D</bold> infracapitulum and chelicera. Scale bars: 100 μm.</p></caption><graphic xmlns:xlink="http://www.w3.org/1999/xlink" xlink:href="zookeys-955-097-g005.jpg" position="float" orientation="portrait" xlink:type="simple" id="oo_439200.jpg"><uri content-type="original_file" xlink:type="simple">https://binary.pensoft.net/fig/439200</uri></graphic></fig><p><bold>Male.</bold> Unknown.</p></tp:treatment-sec><tp:treatment-sec sec-type="habitat" id="SECID0ELUAE"><title>Habitat.</title><p>Streamlet.</p></tp:treatment-sec><tp:treatment-sec sec-type="remarks" id="SECID0EQUAE"><title>Remarks.</title><p>This new species is similar to <italic><tp:taxon-name><tp:taxon-name-part taxon-name-part-type="genus" reg="Monatractides">Monatractides</tp:taxon-name-part> <tp:taxon-name-part taxon-name-part-type="species" reg="harveyi">harveyi</tp:taxon-name-part></tp:taxon-name></italic> Pešić &amp; Smit, 2012 (<xref ref-type="bibr" rid="B12">Pešić and Smit 2012</xref>) in the general shape of gnathosoma, but differs in: (1) P-4 with small denticles near the insertion of the ventral setae in <italic><tp:taxon-name><tp:taxon-name-part taxon-name-part-type="genus" reg="Monatractides">M.</tp:taxon-name-part> <tp:taxon-name-part taxon-name-part-type="species" reg="harveyi">harveyi</tp:taxon-name-part></tp:taxon-name></italic>, but smooth in the new species; (2) the margins of Cx-II and Cx-III sharp in <italic><tp:taxon-name><tp:taxon-name-part taxon-name-part-type="genus" reg="Monatractides">M.</tp:taxon-name-part> <tp:taxon-name-part taxon-name-part-type="species" reg="harveyi">harveyi</tp:taxon-name-part></tp:taxon-name></italic>, but blunt and flat in the new species; (3) <italic>D<sub>2</sub></italic> anterior to muscle scars in <italic><tp:taxon-name><tp:taxon-name-part taxon-name-part-type="genus" reg="Monatractides">M.</tp:taxon-name-part> <tp:taxon-name-part taxon-name-part-type="species" reg="harveyi">harveyi</tp:taxon-name-part></tp:taxon-name></italic>, but <italic>D<sub>2</sub></italic> on the same level with muscle scars in the new species.</p><fig id="F6" position="float" orientation="portrait"><object-id xmlns:xlink="http://www.w3.org/1999/xlink" content-type="doi" xlink:type="simple">10.3897/zookeys.955.52584.figure6</object-id><object-id xmlns:xlink="http://www.w3.org/1999/xlink" content-type="arpha" xlink:type="simple">E705F807-815E-5B3B-A926-8493037B1DEA</object-id><label>Figure 6.</label><caption><p><italic><tp:taxon-name><tp:taxon-name-part taxon-name-part-type="genus" reg="Monatractides">Monatractides</tp:taxon-name-part> <tp:taxon-name-part taxon-name-part-type="species" reg="sichuanensis">sichuanensis</tp:taxon-name-part></tp:taxon-name></italic> Gu &amp; Guo, sp. nov., female <bold>A</bold> leg-I <bold>B</bold> leg-II <bold>C</bold> leg-III <bold>D</bold> leg-IV-1–4 <bold>E</bold> leg-IV-5, 6. Scale bar: 100 μm.</p></caption><graphic xmlns:xlink="http://www.w3.org/1999/xlink" xlink:href="zookeys-955-097-g006.jpg" position="float" orientation="portrait" xlink:type="simple" id="oo_439201.jpg"><uri content-type="original_file" xlink:type="simple">https://binary.pensoft.net/fig/439201</uri></graphic></fig></tp:treatment-sec><tp:treatment-sec sec-type="etymology" id="SECID0EQXAE"><title>Etymology.</title><p>This new species is named after Sichuan Province, where it was collected.</p></tp:treatment-sec><tp:treatment-sec sec-type="distribution" id="SECID0EVXAE"><title>Distribution.</title><p>China (Sichuan).</p></tp:treatment-sec><ref-list><ref id="B12"><mixed-citation xmlns:xlink="http://www.w3.org/1999/xlink" xlink:type="simple"><person-group><name name-style="western"><surname>Pešić</surname><given-names>V</given-names></name><name name-style="western"><surname>Smit</surname><given-names>H</given-names></name></person-group> (<year>2012</year>) <article-title>Water mites of the genus <italic><tp:taxon-name><tp:taxon-name-part taxon-name-part-type="genus">Monatractides</tp:taxon-name-part></tp:taxon-name></italic> (<tp:taxon-name><tp:taxon-name-part taxon-name-part-type="subclass">Acari</tp:taxon-name-part></tp:taxon-name>: <tp:taxon-name><tp:taxon-name-part taxon-name-part-type="above-genus">Hydrachnidia</tp:taxon-name-part></tp:taxon-name>, <tp:taxon-name><tp:taxon-name-part taxon-name-part-type="family">Torrenticolidae</tp:taxon-name-part></tp:taxon-name>) from Australia, with descriptions of four new species.</article-title><source>Zootaxa</source><volume>3248</volume>(<issue>1</issue>): <fpage>1</fpage>–<lpage>24</lpage>. <ext-link xlink:type="simple" ext-link-type="doi" xlink:href="10.11646/zootaxa.3248.1.1">https://doi.org/10.11646/zootaxa.3248.1.1</ext-link></mixed-citation></ref></ref-list></tp:taxon-treatment>
