# Supplementary material for: Contributions to Chinese fauna of Torrenticolidae Piersig, 1902 (Acari, Hydrachnidia), with the description of three new species
Source: Zookeys. 2020 Aug 5;955:97–111. doi: 10.3897/zookeys.955.52584 (PMC7423780; doi:10.3897/zookeys.955.52584)
Supplement: XML Treatment for Monatractides macrocorpis [file zookeys.955.52584-treatment4.xml]

<!DOCTYPE tp:taxon-treatment
  PUBLIC "-//TaxonX//DTD Taxonomic Treatment Publishing DTD v0 20100105//EN" "tax-treatment-NSO.dtd">
<tp:taxon-treatment xmlns:tp="http://www.plazi.org/taxpub"><tp:treatment-meta><kwd-group><label>Taxon classification</label><kwd><named-content xmlns:xlink="http://www.w3.org/1999/xlink" content-type="kingdom">Animalia</named-content></kwd><kwd><named-content xmlns:xlink="http://www.w3.org/1999/xlink" content-type="order">Trombidiformes</named-content></kwd><kwd><named-content xmlns:xlink="http://www.w3.org/1999/xlink" content-type="family">Torrenticolidae</named-content></kwd></kwd-group><mixed-citation publication-type="journal"><person-group><name><surname>Gu</surname><given-names>Xin-Yao</given-names></name><name><surname>Jia</surname><given-names>Lan</given-names></name><name><surname>Jin</surname><given-names>Dao-Chao</given-names></name><name><surname>Guo</surname><given-names>Jian-Jun</given-names></name></person-group><article-title>Contributions to Chinese fauna of <tp:taxon-name><tp:taxon-name-part taxon-name-part-type="family">Torrenticolidae</tp:taxon-name-part></tp:taxon-name> Piersig, 1902 (<tp:taxon-name><tp:taxon-name-part taxon-name-part-type="subclass">Acari</tp:taxon-name-part></tp:taxon-name>, <tp:taxon-name><tp:taxon-name-part taxon-name-part-type="above-genus">Hydrachnidia</tp:taxon-name-part></tp:taxon-name>), with the description of three new species</article-title><source>Zookeys</source><day>05</day><month>8</month><year>2020</year><volume>955</volume><fpage>97</fpage><lpage>111</lpage><pub-id pub-id-type="doi">10.3897/zookeys.955.52584</pub-id></mixed-citation></tp:treatment-meta><tp:nomenclature><tp:taxon-name><object-id xmlns:xlink="http://www.w3.org/1999/xlink" content-type="arpha" xlink:type="simple">82581258-93B6-5DBD-AA47-83BC97F5EDC6</object-id>
                <tp:taxon-name-part taxon-name-part-type="genus" reg="Monatractides">Monatractides</tp:taxon-name-part>
                <tp:taxon-name-part taxon-name-part-type="species" reg="macrocorpis">macrocorpis</tp:taxon-name-part>
              </tp:taxon-name><tp:taxon-authority>Gu &amp; Guo, 2019</tp:taxon-authority><xref ref-type="fig" rid="F7">Figures 7</xref><xref ref-type="fig" rid="F8">, 8</xref></tp:nomenclature><tp:treatment-sec sec-type="material" id="SECID0EGZAE"><title>Material examined.</title><p>Qingliangfeng National Nature Reserve, Lin’an, Zhejiang Province, P. R. China (<named-content xmlns:xlink="http://www.w3.org/1999/xlink" content-type="dwc:verbatimCoordinates" xlink:type="simple"><named-content content-type="geo-json" specific-use="{&#34;type&#34;:&#34;Point&#34;,&#34;coordinates&#34;:[118.893333,30.112222]}" id="NCID0EPZAE" xlink:type="simple">30°6'44"N, 118°53'36"E</named-content></named-content>, 940 m a.s.l.), collected by Xinyao Gu, 31-VII-2018, 1 ♀(ZJ-TO-20180704), 2 ♂♂ (ZJ-TO-20180705, ZJ-TO-20180706).</p></tp:treatment-sec><tp:treatment-sec sec-type="Morphology" id="SECID0EUZAE"><title>Morphology.</title><p><bold>Male (<italic>n</italic> = 1)</bold>: Idiosoma L 1083, W 833, L/W ratio 1.3. Dorsal plate 4+1 (Fig. <xref ref-type="fig" rid="F7">7A</xref>) with a red colour patterns, dorsal shield L 898, W 749, dorsal plate L 804, frontal platelets L 181, W 103, shoulder platelets L 254, W 115. Infracapitular bay U-shaped, depth 206; Cx-I L 376, <abbrev xmlns:xlink="http://www.w3.org/1999/xlink" xlink:title="medial length" id="ABBRID0ED1AE" xlink:type="simple">mL</abbrev> 177, Cx-II+III <abbrev xmlns:xlink="http://www.w3.org/1999/xlink" xlink:title="medial length" id="ABBRID0EH1AE" xlink:type="simple">mL</abbrev> 65; <abbrev xmlns:xlink="http://www.w3.org/1999/xlink" xlink:title="genital field" id="ABBRID0EL1AE" xlink:type="simple">Gf</abbrev> elongated and oval, L 246, W 188, L/W ratio 1.3; distance between <abbrev xmlns:xlink="http://www.w3.org/1999/xlink" xlink:title="genital field" id="ABBRID0EP1AE" xlink:type="simple">Gf</abbrev> and <abbrev xmlns:xlink="http://www.w3.org/1999/xlink" xlink:title="anal pore" id="ABBRID0ET1AE" xlink:type="simple">Ap</abbrev> 206. Gnathosoma (Fig. <xref ref-type="fig" rid="F7">7D</xref>) <abbrev xmlns:xlink="http://www.w3.org/1999/xlink" xlink:title="ventral length" id="ABBRID0E21AE" xlink:type="simple">vL</abbrev> 231, <abbrev xmlns:xlink="http://www.w3.org/1999/xlink" xlink:title="dorsal length" id="ABBRID0E61AE" xlink:type="simple">dL</abbrev> 158; dorsal apodeme blunted and ventral apodeme sharp; chelicera <abbrev xmlns:xlink="http://www.w3.org/1999/xlink" xlink:title="basal segment" id="ABBRID0ED2AE" xlink:type="simple">bs</abbrev> L 284, claw L 27. P-1 with one dorsal seta; P-2 with three dorsal and one ventral setae; P-3 with two dorsal and one long ventral setae; P-4 with one ventral seta on the slight ventral extension (Fig. <xref ref-type="fig" rid="F7">7C</xref>). <abbrev xmlns:xlink="http://www.w3.org/1999/xlink" xlink:title="dorsal length" id="ABBRID0EL2AE" xlink:type="simple">dL</abbrev> of palp segments: P-1, 34; P-2, 80; P-3, 54; P-4, 74; P-5, 30. Legs: <abbrev xmlns:xlink="http://www.w3.org/1999/xlink" xlink:title="dorsal length" id="ABBRID0EP2AE" xlink:type="simple">dL</abbrev> of leg segments: I-L-1–6: 70, 129, 114, 147, 144, 125; II-L-1–6: 70, 116, 107, 151, 188, 164; III-L-1–6: 86, 146, 108, 169, 216, 192; IV-L-1–6: 152, 159, 176, 220, 241, 224. Ejaculatory complex: L 326, <abbrev xmlns:xlink="http://www.w3.org/1999/xlink" xlink:title="apical length" id="ABBRID0ET2AE" xlink:type="simple">aL</abbrev> 221.</p><fig id="F7" position="float" orientation="portrait"><object-id xmlns:xlink="http://www.w3.org/1999/xlink" content-type="doi" xlink:type="simple">10.3897/zookeys.955.52584.figure7</object-id><object-id xmlns:xlink="http://www.w3.org/1999/xlink" content-type="arpha" xlink:type="simple">A07F6458-B7E1-516B-A960-80B67B34766B</object-id><label>Figure 7.</label><caption><p><italic><tp:taxon-name><tp:taxon-name-part taxon-name-part-type="genus" reg="Monatractides">Monatractides</tp:taxon-name-part> <tp:taxon-name-part taxon-name-part-type="species" reg="macrocorpis">macrocorpis</tp:taxon-name-part></tp:taxon-name></italic> Gu &amp; Guo, 2019, male <bold>A</bold> dorsal view <bold>B</bold> ventral view <bold>C</bold> palp, lateral view <bold>D</bold> infracapitulum and chelicera. Scale bars: 100 μm.</p></caption><graphic xmlns:xlink="http://www.w3.org/1999/xlink" xlink:href="zookeys-955-097-g007.jpg" position="float" orientation="portrait" xlink:type="simple" id="oo_439202.jpg"><uri content-type="original_file" xlink:type="simple">https://binary.pensoft.net/fig/439202</uri></graphic></fig><p><bold>Female (<italic>n</italic> = 2).</bold> Body features same as the male except: Idiosoma L 1212 (1213), W 945 (949), L/W ratio 1.2 (1.3). Dorsal plate (Fig. <xref ref-type="fig" rid="F8">8A</xref>), dorsal shield L 959 (989), W 871 (845), dorsal plate L 918 (928), frontal platelets L 195 (173), W 109 (96), shoulder platelets L 269 (295), W 123 (117). Infracapitular bay depth 220 (222); Cx-I L 369 (402), <abbrev xmlns:xlink="http://www.w3.org/1999/xlink" xlink:title="medial length" id="ABBRID0EC4AE" xlink:type="simple">mL</abbrev> 145 (176), Cx-II+III <abbrev xmlns:xlink="http://www.w3.org/1999/xlink" xlink:title="medial length" id="ABBRID0EG4AE" xlink:type="simple">mL</abbrev> 68 (38); <abbrev xmlns:xlink="http://www.w3.org/1999/xlink" xlink:title="genital field" id="ABBRID0EK4AE" xlink:type="simple">Gf</abbrev> L 256 (267), W 253 (236), L/W ratio 1.0 (1.1); distance between <abbrev xmlns:xlink="http://www.w3.org/1999/xlink" xlink:title="genital field" id="ABBRID0EO4AE" xlink:type="simple">Gf</abbrev> and <abbrev xmlns:xlink="http://www.w3.org/1999/xlink" xlink:title="anal pore" id="ABBRID0ES4AE" xlink:type="simple">Ap</abbrev> 292 (248). Gnathosoma (Fig. <xref ref-type="fig" rid="F8">8B</xref>) <abbrev xmlns:xlink="http://www.w3.org/1999/xlink" xlink:title="ventral length" id="ABBRID0E14AE" xlink:type="simple">vL</abbrev> 257 (259), <abbrev xmlns:xlink="http://www.w3.org/1999/xlink" xlink:title="dorsal length" id="ABBRID0E54AE" xlink:type="simple">dL</abbrev> 246 (262), claw short L 32 (29), chelicera <abbrev xmlns:xlink="http://www.w3.org/1999/xlink" xlink:title="basal segment" id="ABBRID0EC5AE" xlink:type="simple">bs</abbrev> L 246 (262). <abbrev xmlns:xlink="http://www.w3.org/1999/xlink" xlink:title="dorsal length" id="ABBRID0EG5AE" xlink:type="simple">dL</abbrev> of palp segments: P-1, 32 (34); P-2, 90 (91); P-3, 51 (58); P-4, 77 (83); P-5, 21 (32). Legs: <abbrev xmlns:xlink="http://www.w3.org/1999/xlink" xlink:title="dorsal length" id="ABBRID0EK5AE" xlink:type="simple">dL</abbrev> of leg segments: I-L-1–6: 100 (77), 114 (137), 121 (120), 153 (157), 147 (149), 127 (123); II-L-1–6: 90 (78), 134 (148), 99 (98), 154 (175), 195 (203), 168 (176); III-L-1–6: 101 (-), 161 (170), 119 (120), 177 (193), 214 (228), 217 (203); IV-L-1–6: 144 (159), 181 (160), 188 (192), 235 (243), 245 (261), 230 (220).</p><fig id="F8" position="float" orientation="portrait"><object-id xmlns:xlink="http://www.w3.org/1999/xlink" content-type="doi" xlink:type="simple">10.3897/zookeys.955.52584.figure8</object-id><object-id xmlns:xlink="http://www.w3.org/1999/xlink" content-type="arpha" xlink:type="simple">5E28470B-F8E0-5288-AC8C-9F2E2F95A342</object-id><label>Figure 8.</label><caption><p><italic><tp:taxon-name><tp:taxon-name-part taxon-name-part-type="genus" reg="Monatractides">Monatractides</tp:taxon-name-part> <tp:taxon-name-part taxon-name-part-type="species" reg="macrocorpis">macrocorpis</tp:taxon-name-part></tp:taxon-name></italic> Gu &amp; Guo, 2019, female <bold>A</bold> dorsal view <bold>B</bold> infracapitulum and chelicera. Scale bars: 100 μm.</p></caption><graphic xmlns:xlink="http://www.w3.org/1999/xlink" xlink:href="zookeys-955-097-g008.jpg" position="float" orientation="portrait" xlink:type="simple" id="oo_439203.jpg"><uri content-type="original_file" xlink:type="simple">https://binary.pensoft.net/fig/439203</uri></graphic></fig></tp:treatment-sec><tp:treatment-sec sec-type="habitat" id="SECID0EK6AE"><title>Habitat.</title><p>Streamlet.</p></tp:treatment-sec><tp:treatment-sec sec-type="remarks" id="SECID0EP6AE"><title>Remarks.</title><p>The populations from Zhejiang Province fit the definition of <italic><tp:taxon-name><tp:taxon-name-part taxon-name-part-type="genus" reg="Monatractides">Monatractides</tp:taxon-name-part> <tp:taxon-name-part taxon-name-part-type="species" reg="macrocorpis">macrocorpis</tp:taxon-name-part></tp:taxon-name></italic> Gu &amp; Guo, 2019 (<xref ref-type="bibr" rid="B5">Gu et al. 2019b</xref>). Differences with the original description are: (1) the ventral apodeme of gnathosoma, sharp in Zhejiang specimens, but blunt in Hunan specimens; (2) with a red colour pattern in Zhejiang specimens, but purple in Hunan specimens.</p></tp:treatment-sec><tp:treatment-sec sec-type="distribution" id="SECID0EFAAG"><title>Distribution.</title><p>China (Hunan, Zhejiang).</p></tp:treatment-sec><ref-list><ref id="B5"><mixed-citation xmlns:xlink="http://www.w3.org/1999/xlink" xlink:type="simple"><person-group><name name-style="western"><surname>Gu</surname><given-names>XY</given-names></name><name name-style="western"><surname>Jin</surname><given-names>DC</given-names></name><name name-style="western"><surname>Yi</surname><given-names>TC</given-names></name><name name-style="western"><surname>Guo</surname><given-names>JJ</given-names></name></person-group> (<year>2019b</year>) <article-title>Taxonomic notes on genus <italic><tp:taxon-name><tp:taxon-name-part taxon-name-part-type="genus">Monatractides</tp:taxon-name-part></tp:taxon-name></italic> K. Viets 1926 (<tp:taxon-name><tp:taxon-name-part taxon-name-part-type="subclass">Acari</tp:taxon-name-part></tp:taxon-name>, <tp:taxon-name><tp:taxon-name-part taxon-name-part-type="above-genus">Hydrachnidia</tp:taxon-name-part></tp:taxon-name>, <tp:taxon-name><tp:taxon-name-part taxon-name-part-type="family">Torrenticolidae</tp:taxon-name-part></tp:taxon-name>) from China.</article-title><source>International Journal of Acarology</source><volume>45</volume>(<issue>5</issue>): <fpage>293</fpage>–<lpage>306</lpage>. <ext-link xlink:type="simple" ext-link-type="doi" xlink:href="10.1080/01647954.2019.1622593">https://doi.org/10.1080/01647954.2019.1622593</ext-link></mixed-citation></ref></ref-list></tp:taxon-treatment>
