# Supplementary material for: Contributions to Chinese fauna of Torrenticolidae Piersig, 1902 (Acari, Hydrachnidia), with the description of three new species
Source: Zookeys. 2020 Aug 5;955:97–111. doi: 10.3897/zookeys.955.52584 (PMC7423780; doi:10.3897/zookeys.955.52584)
Supplement: XML Treatment for Monatractides xiaoxiensis [file zookeys.955.52584-treatment5.xml]

<!DOCTYPE tp:taxon-treatment
  PUBLIC "-//TaxonX//DTD Taxonomic Treatment Publishing DTD v0 20100105//EN" "tax-treatment-NSO.dtd">
<tp:taxon-treatment xmlns:tp="http://www.plazi.org/taxpub"><tp:treatment-meta><kwd-group><label>Taxon classification</label><kwd><named-content xmlns:xlink="http://www.w3.org/1999/xlink" content-type="kingdom">Animalia</named-content></kwd><kwd><named-content xmlns:xlink="http://www.w3.org/1999/xlink" content-type="order">Trombidiformes</named-content></kwd><kwd><named-content xmlns:xlink="http://www.w3.org/1999/xlink" content-type="family">Torrenticolidae</named-content></kwd></kwd-group><mixed-citation publication-type="journal"><person-group><name><surname>Gu</surname><given-names>Xin-Yao</given-names></name><name><surname>Jia</surname><given-names>Lan</given-names></name><name><surname>Jin</surname><given-names>Dao-Chao</given-names></name><name><surname>Guo</surname><given-names>Jian-Jun</given-names></name></person-group><article-title>Contributions to Chinese fauna of <tp:taxon-name><tp:taxon-name-part taxon-name-part-type="family">Torrenticolidae</tp:taxon-name-part></tp:taxon-name> Piersig, 1902 (<tp:taxon-name><tp:taxon-name-part taxon-name-part-type="subclass">Acari</tp:taxon-name-part></tp:taxon-name>, <tp:taxon-name><tp:taxon-name-part taxon-name-part-type="above-genus">Hydrachnidia</tp:taxon-name-part></tp:taxon-name>), with the description of three new species</article-title><source>Zookeys</source><day>05</day><month>8</month><year>2020</year><volume>955</volume><fpage>97</fpage><lpage>111</lpage><pub-id pub-id-type="doi">10.3897/zookeys.955.52584</pub-id></mixed-citation></tp:treatment-meta><tp:nomenclature><tp:taxon-name><object-id xmlns:xlink="http://www.w3.org/1999/xlink" content-type="arpha" xlink:type="simple">57566E15-04FD-502A-B9BF-847E1350D36E</object-id>
                <tp:taxon-name-part taxon-name-part-type="genus" reg="Monatractides">Monatractides</tp:taxon-name-part>
                <tp:taxon-name-part taxon-name-part-type="species" reg="xiaoxiensis">xiaoxiensis</tp:taxon-name-part>
              </tp:taxon-name><tp:taxon-authority>Gu &amp; Guo, 2019</tp:taxon-authority><xref ref-type="fig" rid="F9">Figure 9</xref></tp:nomenclature><tp:treatment-sec sec-type="material" id="SECID0ESBAG"><title>Material examined.</title><p>Qingliangfeng National Nature Reserve, Lin’an, Zhejiang Province, P. R. China (<named-content xmlns:xlink="http://www.w3.org/1999/xlink" content-type="dwc:verbatimCoordinates" xlink:type="simple"><named-content content-type="geo-json" specific-use="{&#34;type&#34;:&#34;Point&#34;,&#34;coordinates&#34;:[118.920000,30.103333]}" id="NCID0E2BAG" xlink:type="simple">30°6'12"N, 118°55'12"E</named-content></named-content>, 440 m a.s.l.), female, collected by Xinyao Gu, 31-VII-2018, 3 ♀♀ (ZJ-TO-20180707 – ZJ-TO-20180709).</p></tp:treatment-sec><tp:treatment-sec sec-type="Morphology" id="SECID0EACAG"><title>Morphology.</title><p><bold>Female (<italic>n</italic> = 3)</bold>: Idiosoma elliptical, L 741 (722–762), W 473 (472–491), L/W ratio 1.6 (1.5–1.6). Dorsal plate 4+1 (Fig. <xref ref-type="fig" rid="F9">9A</xref>), dorsal shield L 631 (595–656), W 428 (413–441), dorsal plate L 567 (541–579), frontal platelets trapezoidal, L 131 (120–138), W 62 (62–74), shoulder platelets triangular, L 155 (142–155), W 76 (72–79). Infracapitular bay depth 134 (134–150); Cx-I L 269 (244–269), <abbrev xmlns:xlink="http://www.w3.org/1999/xlink" xlink:title="medial length" id="ABBRID0EPCAG" xlink:type="simple">mL</abbrev> 133 (92–133), Cx-II+III <abbrev xmlns:xlink="http://www.w3.org/1999/xlink" xlink:title="medial length" id="ABBRID0ETCAG" xlink:type="simple">mL</abbrev> 37 (37–42); <abbrev xmlns:xlink="http://www.w3.org/1999/xlink" xlink:title="genital field" id="ABBRID0EXCAG" xlink:type="simple">Gf</abbrev> L 132 (132–151), W 116 (115–118), L/W ratio 1.1 (1.1–1.3), distance between <abbrev xmlns:xlink="http://www.w3.org/1999/xlink" xlink:title="genital field" id="ABBRID0E2CAG" xlink:type="simple">Gf</abbrev> and <abbrev xmlns:xlink="http://www.w3.org/1999/xlink" xlink:title="anal pore" id="ABBRID0E6CAG" xlink:type="simple">Ap</abbrev> 197 (197–217); <abbrev xmlns:xlink="http://www.w3.org/1999/xlink" xlink:title="anal pore" id="ABBRID0EDDAG" xlink:type="simple">Ap</abbrev> away from the line of primary sclerotization, on the same line with <italic>V<sub>1</sub></italic> and anterior to <italic>V<sub>2</sub></italic> (Fig. <xref ref-type="fig" rid="F9">9B</xref>). Gnathosoma (Fig. <xref ref-type="fig" rid="F9">9C</xref>) <abbrev xmlns:xlink="http://www.w3.org/1999/xlink" xlink:title="ventral length" id="ABBRID0EXDAG" xlink:type="simple">vL</abbrev> 152 (152–173), <abbrev xmlns:xlink="http://www.w3.org/1999/xlink" xlink:title="dorsal length" id="ABBRID0E2DAG" xlink:type="simple">dL</abbrev> 117 (113–121); claw short L 23 (19–23), chelicera <abbrev xmlns:xlink="http://www.w3.org/1999/xlink" xlink:title="basal segment" id="ABBRID0E6DAG" xlink:type="simple">bs</abbrev> L 159 (159–172). <abbrev xmlns:xlink="http://www.w3.org/1999/xlink" xlink:title="dorsal length" id="ABBRID0EDEAG" xlink:type="simple">dL</abbrev> of palp segments: P-1, 23 (20–23); P-2, 52 (43–52); P-3, 34 (34–38); P-4, 44 (43–44); P-5, 15 (15–19). <abbrev xmlns:xlink="http://www.w3.org/1999/xlink" xlink:title="dorsal length" id="ABBRID0EHEAG" xlink:type="simple">dL</abbrev> of leg segments: I-L-1–6: 66 (60–66), 71 (71–81), 76 (67–76), 97 (90–98), 97 (94–97), 92 (88–94); II-L-1–6: 63 (58–63), 80 (72–85), 68 (60–76), 93 (88–93), 107 (96–107), 109 (107–115); III-L-1–6: 54 (54–58), 93 (87–93), 71 (71–74), 99 (97–109), 127 (114–127), 117 (112–127); IV-L-1–6: 102 (99–114), 94 (88–108), 115 (109–118), 145 (133–154), 154 (151–156), 147 (135–149).</p><fig id="F9" position="float" orientation="portrait"><object-id xmlns:xlink="http://www.w3.org/1999/xlink" content-type="doi" xlink:type="simple">10.3897/zookeys.955.52584.figure9</object-id><object-id xmlns:xlink="http://www.w3.org/1999/xlink" content-type="arpha" xlink:type="simple">85F1338A-F877-547F-BA5D-60DBA2638325</object-id><label>Figure 9.</label><caption><p><italic><tp:taxon-name><tp:taxon-name-part taxon-name-part-type="genus" reg="Monatractides">Monatractides</tp:taxon-name-part> <tp:taxon-name-part taxon-name-part-type="species" reg="xiaoxiensis">xiaoxiensis</tp:taxon-name-part></tp:taxon-name></italic> Gu &amp; Guo, 2019, female <bold>A</bold> dorsal view <bold>B</bold> ventral view <bold>C</bold> infracapitulum and chelicera. Scale bars: 100 μm.</p></caption><graphic xmlns:xlink="http://www.w3.org/1999/xlink" xlink:href="zookeys-955-097-g009.jpg" position="float" orientation="portrait" xlink:type="simple" id="oo_439204.jpg"><uri content-type="original_file" xlink:type="simple">https://binary.pensoft.net/fig/439204</uri></graphic></fig><p><bold>Male.</bold> Unknown.</p></tp:treatment-sec><tp:treatment-sec sec-type="habitat" id="SECID0ENFAG"><title>Habitat.</title><p>Streamlet.</p></tp:treatment-sec><tp:treatment-sec sec-type="remarks" id="SECID0ESFAG"><title>Remarks.</title><p>The specimens match the general morphology of <italic><tp:taxon-name><tp:taxon-name-part taxon-name-part-type="genus" reg="Monatractides">Monatractides</tp:taxon-name-part> <tp:taxon-name-part taxon-name-part-type="species" reg="xiaoxiensis">xiaoxiensis</tp:taxon-name-part></tp:taxon-name></italic> Gu &amp; Guo, 2019, a species from China (<xref ref-type="bibr" rid="B5">Gu et al. 2019b</xref>). <italic><tp:taxon-name><tp:taxon-name-part taxon-name-part-type="genus" reg="Monatractides">Monatractides</tp:taxon-name-part> <tp:taxon-name-part taxon-name-part-type="species" reg="xiaoxiensis">xiaoxiensis</tp:taxon-name-part></tp:taxon-name></italic> is characterized by: frontal platelets trapezoidal, shoulder platelets triangular; only the tip of Cx-I and Cx-II exceeding to the anterior margin of idiosoma; tips of Cx-I with an elongated cuticle extension; gnathosoma dorsal apodeme long with a blunt end, ventral apodeme pointed and bent towards dorsum; <abbrev xmlns:xlink="http://www.w3.org/1999/xlink" xlink:title="basal segment" id="ABBRID0ESGAG" xlink:type="simple">bs</abbrev> curved heavily towards ventrum (<xref ref-type="bibr" rid="B5">Gu et al. 2019b</xref>). According to these characters, we believe our specimens from Zhejiang Province are <italic><tp:taxon-name><tp:taxon-name-part taxon-name-part-type="genus" reg="Monatractides">M.</tp:taxon-name-part> <tp:taxon-name-part taxon-name-part-type="species" reg="xiaoxiensis">xiaoxiensis</tp:taxon-name-part></tp:taxon-name></italic>. The only differences are found in <italic>V<sub>4</sub></italic>, which is away from the line of primary sclerotization in Zhejiang specimens, but close to the line in Hunan specimens.</p></tp:treatment-sec><tp:treatment-sec sec-type="distribution" id="SECID0EJHAG"><title>Distribution.</title><p>China (Hunan, Zhejiang).</p></tp:treatment-sec><ref-list><ref id="B5"><mixed-citation xmlns:xlink="http://www.w3.org/1999/xlink" xlink:type="simple"><person-group><name name-style="western"><surname>Gu</surname><given-names>XY</given-names></name><name name-style="western"><surname>Jin</surname><given-names>DC</given-names></name><name name-style="western"><surname>Yi</surname><given-names>TC</given-names></name><name name-style="western"><surname>Guo</surname><given-names>JJ</given-names></name></person-group> (<year>2019b</year>) <article-title>Taxonomic notes on genus <italic><tp:taxon-name><tp:taxon-name-part taxon-name-part-type="genus">Monatractides</tp:taxon-name-part></tp:taxon-name></italic> K. Viets 1926 (<tp:taxon-name><tp:taxon-name-part taxon-name-part-type="subclass">Acari</tp:taxon-name-part></tp:taxon-name>, <tp:taxon-name><tp:taxon-name-part taxon-name-part-type="above-genus">Hydrachnidia</tp:taxon-name-part></tp:taxon-name>, <tp:taxon-name><tp:taxon-name-part taxon-name-part-type="family">Torrenticolidae</tp:taxon-name-part></tp:taxon-name>) from China.</article-title><source>International Journal of Acarology</source><volume>45</volume>(<issue>5</issue>): <fpage>293</fpage>–<lpage>306</lpage>. <ext-link xlink:type="simple" ext-link-type="doi" xlink:href="10.1080/01647954.2019.1622593">https://doi.org/10.1080/01647954.2019.1622593</ext-link></mixed-citation></ref></ref-list></tp:taxon-treatment>
